# Supplementary material for: Development and Characterisation of a Topical Methyl Salicylate Patch: Effect of Solvents on Adhesion and Skin Permeation
Source: Pharmaceutics. 2022 Nov 17;14(11):2491. doi: 10.3390/pharmaceutics14112491 (PMC9698037; doi:10.3390/pharmaceutics14112491)
Supplement: Supplementary file 1 [file pharmaceutics-14-02491-s001.zip]

Archive with 1 entries (1 files):
- pharmaceutics-2017272-supplementary.pdf
